# Supplementary material for: Longitudinal associations between domains of flourishing
Source: Sci Rep. 2022 Feb 17;12:2740. doi: 10.1038/s41598-022-06626-5 (PMC8854559; doi:10.1038/s41598-022-06626-5)
Supplement: Supplementary file 2 — Supplementary Information 2. [file 41598_2022_6626_MOESM2_ESM.xlsx]

## Sheet: Sheet1
This online supplement provides additional information for the study “Longitudinal associations between domains of flourishing”.
Authors: Ying Chen, Dorota Weziak-Bialowolska, Matthew T. Lee, Piotr Bialowolski, Eileen McNeely, Tyler J. VanderWeele
Correlation between study variables
Label	Emotional health 2019	Physical health 2019	Social connectedness 2019	Character strengths 2019	Financial security 2019	Meaning and purpose 2019	Emotional health 2018	Physical health 2018	Social connectedness 2018	Character strengths 2018	Financial security 2018	Meaning and purpose 2018	Age categories 2018	Education	Number of children	Religious service attendance	Spirituality	Community participation	Volunteering	Work hours	Mid point salary bands	Number of health conditions
Emotional health 2019	1
Physical health 2019	0.57412***	1
Social connectedness 2019	0.70417***	0.52002***	1
Character strengths 2019	0.55454***	0.43691***	0.62195***	1
Financial security 2019	0.46499***	0.45204***	0.44740***	0.26595***	1
Meaning and purpose 2019	0.72235***	0.50170***	0.72992***	0.67633***	0.34584***	1
Emotional health 2018	0.70926***	0.46433***	0.55640***	0.42553***	0.39563***	0.52746***	1
Physical health 2018	0.43369***	0.71707***	0.40149***	0.33907***	0.36806***	0.37698***	0.53498***	1
Social connectedness 2018	0.53633***	0.38438***	0.70203***	0.45036***	0.34311***	0.53710***	0.67084***	0.45532***	1
Character strengths 2018	0.40852***	0.30030***	0.44472***	0.64879***	0.16826***	0.45971***	0.51115***	0.38648***	0.58186***	1
Financial security 2018	0.39171***	0.40223***	0.34784***	0.21973***	0.84087***	0.28332***	0.43330***	0.42125***	0.38243***	0.22663***	1
Meaning and purpose 2018	0.56313***	0.39827***	0.56740***	0.50779***	0.30490***	0.68517***	0.71244***	0.45568***	0.68418***	0.63214***	0.33135***	1
Age categories 2018	0.20463***	0.07792**	0.10992***	0.11528***	0.19077***	0.15220***	0.14902***	0.03437	0.10105**	0.07496*	0.16891***	0.09482**	1
Education	0.00914	0.10261**	-0.01891	-0.06892*	0.21957***	-0.01408	0.06645*	0.1142***	0.00073	-0.03923	0.24069***	0.03814	-0.11051***	1
Number of children	-0.08343**	-0.07386*	-0.06437*	-0.00754	-0.2168***	0.00677	-0.06768*	-0.06133*	-0.04123	0.02833	-0.20424***	0.03476	-0.25677***	0.01955	1
Religious service attendance	0.08704**	0.06462*	0.09809**	0.05749*	0.0506	0.13963***	0.081**	0.05796	0.0876**	0.05221	0.02749	0.1518***	0.12655***	0.05291	0.11196***	1
Spirituality	0.15525***	0.08915**	0.14408***	0.19679***	0.01537	0.23642***	0.1722***	0.10354**	0.15107***	0.21674***	0.00226	0.2669***	0.1761***	-0.06932*	-0.00658	0.41632***	1
Community participation	0.13653***	0.10137**	0.13556***	0.10131**	0.13518***	0.12207***	0.16026***	0.11764***	0.13971***	0.11231***	0.12352***	0.13595***	0.06621*	0.1684***	0.02406	0.12803***	0.10601***	1
Volunteering	0.12559***	0.10135**	0.15456***	0.13264***	0.0672*	0.1454***	0.09834**	0.08472**	0.13846***	0.1522***	0.07315*	0.12698***	0.052	0.11675***	0.07199*	0.2313***	0.16315***	0.45847***	1
Work hours	-0.02607	-0.03689	0.02177	0.01057	0.01181	0.02444	-0.035	-0.03589	0.00661	0.01952	-0.01862	-0.01654	0.11706***	0.05584	0.03127	0.03464	0.01318	0.06657*	0.0849**	1
Mid point salary bands	0.08958**	0.10275**	0.04754	-0.01399	0.30187***	0.02582	0.11046***	0.1169***	0.02294	-0.03088	0.30328***	0.04093	0.16146***	0.43024***	0.00536	-0.01285	-0.08903**	0.11409***	0.13116***	0.27763***	1
Number of physical health conditions	-0.04706	-0.20847***	-0.05707*	-0.00559	-0.12562***	-0.02769	-0.0739*	-0.24138***	-0.03292	-0.02173	-0.15029***	-0.06517*	0.29069***	-0.11511***	-0.12318***	-0.02225	0.06051*	-0.09114**	-0.06549*	0.08769**	0.0377	1
Note: *p<.05 before Bonferroni correction, **p<.01 before Bonferroni correction, ***p<.05 after Bonferroni correction (the p value cutoff for Bonferroni correction is p=0.05/231 tests=0.0002).
